# Supplementary material for: Inverse design mechanical metamaterials with dual load-bearing and heat-transfer capabilities
Source: PLoS One. 2026 Apr 6;21(4):e0345912. doi: 10.1371/journal.pone.0345912 (PMC13052898; doi:10.1371/journal.pone.0345912)
Supplement: S1 Table — (ZIP) [file pone.0345912.s001.zip]

Archive with 4 entries (4 files):
- Table 4 Static Analysis of Traditional Unit Cells.tif
- Table 1 Aluminium 6061-T6 Material Specifications.tif
- Table 2 Implicit Function Control Parameters.tif
- Table 3 Schematic modelling of various crystal cell types.tif
