# Supplementary material for: Inverse design mechanical metamaterials with dual load-bearing and heat-transfer capabilities
Source: PLoS One. 2026 Apr 6;21(4):e0345912. doi: 10.1371/journal.pone.0345912 (PMC13052898; doi:10.1371/journal.pone.0345912)
Supplement: S3 Table — (ZIP) [file pone.0345912.s003.zip]

Archive with 1 entries (1 files):
- Table 7 Compression Longitudinal Displacement 3D Contour Plot.tif
