# Supplementary material for: Inverse design mechanical metamaterials with dual load-bearing and heat-transfer capabilities
Source: PLoS One. 2026 Apr 6;21(4):e0345912. doi: 10.1371/journal.pone.0345912 (PMC13052898; doi:10.1371/journal.pone.0345912)
Supplement: S5 Table — (ZIP) [file pone.0345912.s005.zip]

Archive with 3 entries (3 files):
- Table 9 Heat Transfer Analysis of Conventional Crystal Cell Fusion Rods.tif
- Table 6 Static Analysis of Transition Fusion Crystal Cells.tif
- Table 8 Analysis of Heat Transfer in Traditional Unit Cells.tif
